# Supplementary material for: Diagnostic delay and mortality of active tuberculosis in patients after kidney transplantation in a tertiary care hospital in China
Source: PLoS One. 2018 Apr 16;13(4):e0195695. doi: 10.1371/journal.pone.0195695 (PMC5901928; doi:10.1371/journal.pone.0195695)
Supplement: S1 Table — (XLS) [file pone.0195695.s001.xls]

## Sheet: table 1
No.	age(y)	Gender	TPL to TB（y）	within 1st year	acute reject	DM	HBV	HCV	hypertension	past TB history	contact history	severe type	fever>2w	fever(d)	cough or expectoration	dyspnea	superficial lymphadenectasis	headache	abdominal pain	frequent or urgent micturition	patient delay>30d	patient delay(d)	dianosisi delay(d)	dianosis delay>30d	unilateral	bilateral	nodule or speckle	consolidation	miliary tuberculosis	hilar or mediastinal lymphadenectasis	proliferation	cavity	pleural effusion	CRP	ESR	t-spot +	therapy	liver function disorder	severe complications	intracranial TB	severe pneumonia	enterobrosis	liver function failure	multiple organ failure	death	antibiotics >2w	follow-up (M)
1	51	1	15	0	1	1	0	1	1	0	0	0	0	6	1	0	0	0	0	0	0	6	3	0	0	1	1	0	0	0	0	0	0	25	104	ND	1	1	1	0	0	0	1	1	1	0	9
2	49	1	6	0	1	1	0	0	0	0	0	1	1	30	1	0	1	0	1	0	1	30	15	0	0	1	1	0	1	0	0	0	0	68	35	ND	1	0	0	0	0	0	0	0	0	0	72
3	47	2	4	0	1	0	0	0	1	0	0	1	0	9	1	0	0	0	0	0	0	10	5	0	1	0	1	0	0	0	0	0	1	84	30	1	2	0	0	0	0	0	0	0	0	0	44
4	54	1	0.08	1	0	0	0	0	0	0	0	0	1	20	0	0	0	0	0	0	0	20	22	0	1	0	0	0	0	0	1	0	0	8	32	ND	3	0	0	0	0	0	0	0	0	0	62
5	22	2	1	1	0	0	0	0	0	0	0	1	0	6	0	0	0	1	0	0	0	6	15	0	1	0	1	0	0	0	1	0	0	55	16	1	2	0	1	1	0	0	0	1	1	0	36
6	64	2	13	0	0	1	0	0	1	0	0	0	1	20	1	1	0	0	0	0	0	20	7	0	1	0	0	0	0	0	1	0	0	6	42	1	2	0	0	0	0	0	0	0	0	0	60
7	49	2	6	0	1	0	0	0	1	0	0	1	0	ND	1	0	0	0	0	0	0	4	17	0	0	1	1	0	0	0	1	0	1	33	ND	1	1	0	0	0	0	0	0	0	0	0	48
8	36	2	0.58	1	0	0	0	0	1	0	0	0	0	ND	1	0	0	1	0	0	1	30	7	0	0	1	1	0	0	0	0	0	0	2.8	20	1	2	0	1	0	1	0	0	1	1	0	24
9	55	2	0.5	1	0	0	1	0	1	0	0	1	1	30	1	0	1	0	0	0	1	30	14	0	1	0	1	0	0	0	1	0	0	89	79	ND	1	0	0	0	0	0	0	0	0	0	48
10	45	1	1.5	0	1	0	0	1	1	0	0	0	1	20	1	0	0	0	0	0	1	30	14	0	0	1	0	0	0	0	1	0	0	27	15	ND	3	0	0	0	0	0	0	0	0	0	46
11	24	1	6	0	1	1	0	0	0	0	0	1	0	8	1	0	0	0	0	0	0	8	5	0	0	1	1	0	1	1	0	1	0	172	38	1	2	0	0	0	0	0	0	0	0	0	60
12	27	2	2	0	0	0	0	0	1	0	0	0	1	20	0	1	0	0	0	1	0	29	1	0	1	0	1	0	0	0	0	0	1	42	15	1	2	0	0	0	0	0	0	0	0	0	36
13	34	1	3	0	1	0	1	0	1	0	0	1	1	30	0	1	0	0	1	0	1	30	46	1	0	1	1	0	1	0	0	0	0	113	46	0		0	1	0	1	1	0	1	1	1	0
14	34	1	0.5	1	0	0	0	0	1	0	0	0	0	3	0	1	0	0	0	0	0	3	6	0	0	0	0	0	0	0	1	0	0	20	18	1	2	0	0	0	0	0	0	0	0	0	36
15	43	1	14	0	0	0	0	0	1	0	0	0	1	360	1	0	1	0	0	0	1	30	15	0	0	1	1	0	0	0	0	0	0	37	41	1	2	0	0	0	0	0	0	0	0	0	24
16	22	1	1	1	0	0	0	0	1	0	1	0	0	4	1	0	0	0	0	0	0	4	6	0	1	0	1	0	0	0	1	0	0	9.3	7	1	1	0	0	0	0	0	0	0	0	0	33
17	36	1	5	0	0	1	0	0	1	0	0	1	0	9	1	0	0	0	0	0	0	9	4	0	0	1	1	0	1	1	0	0	0	93	10	1	2	0	0	0	0	0	0	0	0	0	28
18	29	2	0.83	1	0	0	0	0	1	1	0	0	0	7	1	0	0	0	0	0	0	7	4	0	0	1	1	0	0	0	1	1	0	1.9	3	ND	3	1	0	0	0	0	0	0	0	0	48
19	52	1	10	0	0	0	1	0	1	0	0	0	0	11	0	1	1	0	0	0	0	11	60	1	0	1	1	0	0	1	0	0	0	65	113	1	1	1	1	0	0	0	1	1	1	1	6
20	46	1	4	0	0	0	0	0	1	0	0	1	0	5	0	1	0	1	1	1	0	5	28	0	0	1	1	1	0	0	0	0	1	125	19	1	2	0	0	0	0	0	0	0	0	1	46
21	36	1	0.58	1	0	0	0	0	1	0	0	1	0	4	0	0	0	0	0	0	0	4	6	0	0	0	0	0	0	0	1	0	0	1	16	0	2	1	1	1	0	0	0	0	0	0	45
22	37	1	6	0	1	0	1	0	1	0	0	0	1	90	0	0	1	1	0	0	0	7	90	1	0	0	0	0	0	1	1	0	0	81	81	ND	2	1	0	0	0	0	0	0	0	1	24
23	58	1	9	0	0	0	0	0	1	0	0	1	1	90	0	0	0	0	0	0	0	7	90	1	0	1	0	1	1	0	0	0	0	31.4	42	1	2	0	0	0	0	0	0	0	0	1	20
24	57	1	0.17	1	0	0	0	0	1	0	0	1	1	30	0	0	0	0	0	0	1	120	47	1	0	1	0	0	1	0	0	0	0	5.4	7	1	2	0	0	0	0	0	0	0	0	1	30
25	41	1	1.75	0	0	0	0	0	1	0	0	0	1	60	1	0	0	0	0	0	1	60	20	0	0	1	1	0	0	1	0	0	0	29.6	39	ND	2	0	0	0	0	0	0	0	0	0	32
26	54	1	18	0	0	1	0	1	1	0	0	0	0	10	1	0	0	0	0	0	0	4	20	0	0	1	1	0	0	1	1	1	1	107	69	1	2	1	0	0	0	0	0	0	0	0	42
27	40	1	12	0	0	0	0	0	1	0	0	0	1	180	1	0	0	0	0	0	1	180	90	1	0	0	0	0	0	0	1	0	0	15.5	14	ND	2	0	0	0	0	0	0	0	0	1	70
28	66	1	10	0	0	1	1	0	0	0	0	0	1	180	0	0	0	0	0	0	1	180	180	1	1	0	0	1	0	0	1	0	0	56	68	ND	2	0	1	1	0	0	0	1	1	1	24
29	45	1	3	0	0	0	0	0	1	0	0	0	0	1	1	1	0	0	0	0	0	1	22	0	0	1	1	0	0	1	0	0	1	177	35	0	2	0	0	0	0	0	0	0	0	0	48
30	64	1	8	0	0	0	0	0	0	0	0	0	1	20	0	0	0	0	0	0	0	20	20	0	0	1	1	0	0	0	0	0	0	0.9	13	0	2	0	0	0	0	0	0	0	0	0	32
31	52	1	14	0	0	0	1	0	0	0	0	1	1	30	0	0	0	0	0	0	1	30	15	0	1	0	1	0	0	0	0	0	1	1.4	39	1	2	0	0	0	0	0	0	0	0	0	32
32	50	1	0.17	1	0	0	1	0	0	1	0	0	1	240	0	1	0	0	0	0	0	3	90	1	1	0	0	0	0	0	1	0	1	4.7	6	0	2	0	0	0	0	0	0	0	0	1	24
33	58	1	0.17	1	0	0	1	0	1	0	0	1	1	30	0	1	0	0	0	0	0	3	30	1	0	1	1	0	0	0	0	0	0	5	ND	1	2	0	0	0	0	0	0	0	0	1	20
34	39	1	3	0	0	0	1	0	0	0	0	0	1	180	1	0	0	0	1	0	1	30	20	0	0	1	1	0	0	0	0	1	1	67	97	1	2	1	0	0	0	0	0	0	0	0	40
35	47	1	7	0	0	1	1	0	0	0	0	0	0	ND	0	0	0	0	1	0	0	10	10	0	1	0	1	0	0	0	0	0	0	2.3	54	1	2	1	1	0	0	0	1	0	0	0	36
36	59	1	2.42	0	0	0	1	0	0	0	0	0	1	20	0	0	0	0	0	0	0	10	10	0	0	1	1	0	0	0	1	0	0	4.5	1	1	2	1	0	0	0	0	0	0	0	0	40
37	49	1	1	1	0	0	1	0	0	0	0	0	0	ND	0	1	0	0	0	0	0	10	6	0	0	1	1	0	0	0	0	0	1	23	ND	1	2	0	0	0	0	0	0	0	0	0	68
38	40	1	5	0	0	0	1	0	0	0	0	0	0	4	0	0	0	0	0	0	0	4	18	0	1	0	0	0	0	0	1	0	1	45	17	ND	3	1	0	0	0	0	0	0	0	0	64
39	55	1	0.5	1	0	1	1	0	0	0	0	0	0	ND	0	0	0	0	0	0	0	1	8	0	1	0	1	0	0	0	1	1	0	7.4	ND	1	2	0	0	0	0	0	0	0	0	0	46
40	58	1	10	0	0	1	1	0	1	0	0	0	0	ND	1	1	0	0	0	0	0	10	10	0	0	1	0	0	0	0	0	0	1	8.9	18	1	3	0	0	0	0	0	0	0	0	0	12
41	46	1	0.12	1	0	0	0	0	1	0	0	1	0	5	0	0	0	0	0	1	0	5	5	0	0	1	0	0	1	0	0	0	0	144	30	1	2	0	0	0	0	0	0	0	0	0	15
42	40	1	16	0	1	0	0	0	0	0	0	1	1	37	0	0	0	0	0	0	0	7	30	1	0	1	1	0	0	0	0	0	1	243	115	1	2	0	1	0	0	1	0	1	1	1	6
43	67	2	0.75	1	0	1	1	0	0	0	0	0	0	7	0	0	0	0	0	0	0	12	13	0	0	1	1	0	0	0	0	0	0	73	79	1	2	1	1	0	0	0	1	1	1	0	3
44	28	1	1	1	0	0	0	0	0	0	0	0	1	15	1	1	0	0	0	0	0	14	4	0	1	0	1	0	0	1	1	0	1	142	58	1	2	0	0	0	0	0	0	0	0	0	12
45	25	1	0.33	1	0	0	0	0	1	0	0	0	0	10	1	0	0	0	0	0	0	10	17	0	1	0	1	0	0	1	0	0	0	58	13	0	2	0	0	0	0	0	0	0	0	0	16
46	33	1	10	0	0	0	0	0	1	0	0	1	0	10	1	1	0	1	0	0	1	30	30	1	0	1	0	0	1	0	0	0	0	47	18	ND	2	1	0	0	0	0	0	0	0	0	20
47	51	1	14	0	0	0	0	0	0	0	0	1	1	20	0	0	0	1	0	0	0	3	34	1	1	0	1	0	0	0	1	0	0	6.3	17	ND	2	0	0	0	0	0	0	0	0	1	14
48	50	1	12	0	0	1	1	0	0	0	0	1	1	90	0	1	0	0	0	0	1	90	15	0	0	1	1	0	0	1	0	0	1	68	ND	ND	3	0	1	1	0	0	0	1	1	1	2
	45.1		5.4	17	9	12	17	3	29	2	1	19	24		22	14	5	6	5	3	14	24.7292	25.9167	12	16	28	33	3	8	10	20	5	15					12	11	4	2	2	4	9	9	13	33.4
		1 male		1:yes
		2 female		0:no																																	HR(L)ZE-1
																																					HR(L)Emfx(Lfx)-2
																																					HR(L)E-3

## Sheet: table 2
No.	age(y)	severe type	diagnosis	proof	Immunosuppressor
1	51	0	pulmonary TB	1	2
2	49	1	miliary TB	0	1
3	47	1	pericardium TB，with pleural TB	0	1
4	54	0	urinary tract TB	0	2
5	22	1	pulmonary and intestinal TB	1	1
6	64	0	pulmonary TB	0	2
7	49	1	pulmonary and intestinal TB	1	1
8	36	0	pulmonary TB	0	1
9	55	1	tuberculous meningitis，with abnomen wall and skin TB	1	1
10	45	0	pulmonary TB	0	1
11	24	1	miliary TB, with liver TB	1	1
12	27	0	pulmonary TB, with pleural TB	1	2
13	34	1	miliary and intestinal TB	1	1
14	34	0	pulmonary TB	0	1
15	43	0	pulmonary TB, with contiguous lymphatic TB	1	2
16	22	0	pulmonary TB	1	1
17	36	1	miliary TB	1	1
18	29	0	pulmonary TB	1	1
19	52	0	pulmonary TB, with contiguous lymphatic TB	0	2
20	46	1	pulmonary and intestinal TB	0	1
21	36	1	tuberculous meningitis	0	1
22	37	0	lymphatic TB	0	1
23	58	1	miliary TB, with lumbar spine and meningitis TB	0	2
24	57	1	miliary TB,with skin TB	1	1
25	41	0	pulmonary TB	1	1
26	54	0	pulmonary TB	1	2
27	40	0	pulmonary TB	1	1
28	66	0	pulmonary TB	1	1
29	45	0	pulmonary TB	1	1
30	64	0	pulmonary TB	0	1
31	52	1	tuberculous meningitis	0	1
32	50	0	pleural TB	0	1
33	58	1	pulmonary TB, with pericardium TB，	0	1
34	39	0	pulmonary TB	1	1
35	47	0	pulmonary TB	0	1
36	59	0	pulmonary TB	0	2
37	49	0	pleural TB	0	1
38	40	0	pleural TB	1	1
39	55	0	pulmonary TB	0	2
40	58	0	pulmonary TB, with pleural TB	0	2
41	46	1	miliary TB,with urinary tract TB	1	1
42	40	1	pulmonary and intestinal TB	1	1
43	67	0	pulmonary TB	0	1
44	28	0	pulmonary TB, with pleural TB	1	1
45	25	0	pulmonary TB	1	1
46	33	1	miliary TB	1	1
47	51	1	tuberculous meningitis	1	1
48	50	1	tuberculous meningitis,pulmonary TB	1	1
		19		26
		1:yes		1:bacteriological confirmation	1: FK 506
		0:no		0:clinical dignosis	2: CsA
