# Supplementary material for: Diagnostic delay and mortality of active tuberculosis in patients after kidney transplantation in a tertiary care hospital in China
Source: PLoS One. 2018 Apr 16;13(4):e0195695. doi: 10.1371/journal.pone.0195695 (PMC5901928; doi:10.1371/journal.pone.0195695)
Supplement: S1 File — (XLS) [file pone.0195695.s002.xls]

## Sheet: table 1
Raw data
No.	age(y)	Gender	TPL to TB（y）	within 1st year	acute reject	DM	HBV	HCV	hypertension	past TB history	contact history	severe type	fever>2w	fever(d)	cough or expectoration	dyspnea	superficial lymphadenectasis	headache	abdominal pain	frequent or urgent micturition	patient delay>30d	patient delay(d)	dianosisi delay(d)	dianosis delay>30d	unilateral	bilateral	nodule or speckle	consolidation	miliary tuberculosis	hilar or mediastinal lymphadenectasis	proliferation	cavity	pleural effusion	CRP	ESR	t-spot +	therapy	liver function disorder	severe complications	intracranial TB	severe pneumonia	enterobrosis	liver function failure	multiple organ failure	death	antibiotics >2w	follow-up (M)	diagnosis	proof
1	51	1	15	0	1	1	0	1	1	0	0	0	0	6	1	0	0	0	0	0	0	6	3	0	0	1	1	0	0	0	0	0	0	25	104	ND	1	1	1	0	0	0	1	1	1	0	9	pulmonary TB	1
2	49	1	6	0	1	1	0	0	0	0	0	1	1	30	1	0	1	0	1	0	1	30	15	0	0	1	1	0	1	0	0	0	0	68	35	ND	1	0	0	0	0	0	0	0	0	0	72	miliary TB	0
3	47	2	4	0	1	0	0	0	1	0	0	1	0	9	1	0	0	0	0	0	0	10	5	0	1	0	1	0	0	0	0	0	1	84	30	1	2	0	0	0	0	0	0	0	0	0	44	pericardium TB，with pleural TB	0
4	54	1	0.08	1	0	0	0	0	0	0	0	0	1	20	0	0	0	0	0	0	0	20	22	0	1	0	0	0	0	0	1	0	0	8	32	ND	3	0	0	0	0	0	0	0	0	0	62	urinary tract TB	0
5	22	2	1	1	0	0	0	0	0	0	0	1	0	6	0	0	0	1	0	0	0	6	15	0	1	0	1	0	0	0	1	0	0	55	16	1	2	0	1	1	0	0	0	1	1	0	36	pulmonary and intestinal TB	1
6	64	2	13	0	0	1	0	0	1	0	0	0	1	20	1	1	0	0	0	0	0	20	7	0	1	0	0	0	0	0	1	0	0	6	42	1	2	0	0	0	0	0	0	0	0	0	60	pulmonary TB	0
7	49	2	6	0	1	0	0	0	1	0	0	1	0	ND	1	0	0	0	0	0	0	4	17	0	0	1	1	0	0	0	1	0	1	33	ND	1	1	0	0	0	0	0	0	0	0	0	48	pulmonary and intestinal TB	1
8	36	2	0.58	1	0	0	0	0	1	0	0	0	0	ND	1	0	0	1	0	0	1	30	7	0	0	1	1	0	0	0	0	0	0	2.8	20	1	2	0	1	0	1	0	0	1	1	0	24	pulmonary TB	0
9	55	2	0.5	1	0	0	1	0	1	0	0	1	1	30	1	0	1	0	0	0	1	30	14	0	1	0	1	0	0	0	1	0	0	89	79	ND	1	0	0	0	0	0	0	0	0	0	48	tuberculous meningitis，with abnomen wall and skin TB	1
10	45	1	1.5	0	1	0	0	1	1	0	0	0	1	20	1	0	0	0	0	0	1	30	14	0	0	1	0	0	0	0	1	0	0	27	15	ND	3	0	0	0	0	0	0	0	0	0	46	pulmonary TB	0
11	24	1	6	0	1	1	0	0	0	0	0	1	0	8	1	0	0	0	0	0	0	8	5	0	0	1	1	0	1	1	0	1	0	172	38	1	2	0	0	0	0	0	0	0	0	0	60	miliary TB, with liver TB	1
12	27	2	2	0	0	0	0	0	1	0	0	0	1	20	0	1	0	0	0	1	0	29	1	0	1	0	1	0	0	0	0	0	1	42	15	1	2	0	0	0	0	0	0	0	0	0	36	pulmonary TB, with pleural TB	1
13	34	1	3	0	1	0	1	0	1	0	0	1	1	30	0	1	0	0	1	0	1	30	46	1	0	1	1	0	1	0	0	0	0	113	46	0		0	1	0	1	1	0	1	1	1	0	miliary and intestinal TB	1
14	34	1	0.5	1	0	0	0	0	1	0	0	0	0	3	0	1	0	0	0	0	0	3	6	0	0	0	0	0	0	0	1	0	0	20	18	1	2	0	0	0	0	0	0	0	0	0	36	pulmonary TB	0
15	43	1	14	0	0	0	0	0	1	0	0	0	1	360	1	0	1	0	0	0	1	30	15	0	0	1	1	0	0	0	0	0	0	37	41	1	2	0	0	0	0	0	0	0	0	0	24	pulmonary TB, with contiguous lymphatic TB	1
16	22	1	1	1	0	0	0	0	1	0	1	0	0	4	1	0	0	0	0	0	0	4	6	0	1	0	1	0	0	0	1	0	0	9.3	7	1	1	0	0	0	0	0	0	0	0	0	33	pulmonary TB	1
17	36	1	5	0	0	1	0	0	1	0	0	1	0	9	1	0	0	0	0	0	0	9	4	0	0	1	1	0	1	1	0	0	0	93	10	1	2	0	0	0	0	0	0	0	0	0	28	miliary TB	1
18	29	2	0.83	1	0	0	0	0	1	1	0	0	0	7	1	0	0	0	0	0	0	7	4	0	0	1	1	0	0	0	1	1	0	1.9	3	ND	3	1	0	0	0	0	0	0	0	0	48	pulmonary TB	1
19	52	1	10	0	0	0	1	0	1	0	0	0	0	11	0	1	1	0	0	0	0	11	60	1	0	1	1	0	0	1	0	0	0	65	113	1	1	1	1	0	0	0	1	1	1	1	6	pulmonary TB, with contiguous lymphatic TB	0
20	46	1	4	0	0	0	0	0	1	0	0	1	0	5	0	1	0	1	1	1	0	5	28	0	0	1	1	1	0	0	0	0	1	125	19	1	2	0	0	0	0	0	0	0	0	1	46	pulmonary and intestinal TB	0
21	36	1	0.58	1	0	0	0	0	1	0	0	1	0	4	0	0	0	0	0	0	0	4	6	0	0	0	0	0	0	0	1	0	0	1	16	0	2	1	1	1	0	0	0	0	0	0	45	tuberculous meningitis	0
22	37	1	6	0	1	0	1	0	1	0	0	0	1	90	0	0	1	1	0	0	0	7	90	1	0	0	0	0	0	1	1	0	0	81	81	ND	2	1	0	0	0	0	0	0	0	1	24	lymphatic TB	0
23	58	1	9	0	0	0	0	0	1	0	0	1	1	90	0	0	0	0	0	0	0	7	90	1	0	1	0	1	1	0	0	0	0	31.4	42	1	2	0	0	0	0	0	0	0	0	1	20	miliary TB, with lumbar spine and meningitis TB	0
24	57	1	0.17	1	0	0	0	0	1	0	0	1	1	30	0	0	0	0	0	0	1	120	47	1	0	1	0	0	1	0	0	0	0	5.4	7	1	2	0	0	0	0	0	0	0	0	1	30	miliary TB,with skin TB	1
25	41	1	1.75	0	0	0	0	0	1	0	0	0	1	60	1	0	0	0	0	0	1	60	20	0	0	1	1	0	0	1	0	0	0	29.6	39	ND	2	0	0	0	0	0	0	0	0	0	32	pulmonary TB	1
26	54	1	18	0	0	1	0	1	1	0	0	0	0	10	1	0	0	0	0	0	0	4	20	0	0	1	1	0	0	1	1	1	1	107	69	1	2	1	0	0	0	0	0	0	0	0	42	pulmonary TB	1
27	40	1	12	0	0	0	0	0	1	0	0	0	1	180	1	0	0	0	0	0	1	180	90	1	0	0	0	0	0	0	1	0	0	15.5	14	ND	2	0	0	0	0	0	0	0	0	1	70	pulmonary TB	1
28	66	1	10	0	0	1	1	0	0	0	0	0	1	180	0	0	0	0	0	0	1	180	180	1	1	0	0	1	0	0	1	0	0	56	68	ND	2	0	1	1	0	0	0	1	1	1	24	pulmonary TB	1
29	45	1	3	0	0	0	0	0	1	0	0	0	0	1	1	1	0	0	0	0	0	1	22	0	0	1	1	0	0	1	0	0	1	177	35	0	2	0	0	0	0	0	0	0	0	0	48	pulmonary TB	1
30	64	1	8	0	0	0	0	0	0	0	0	0	1	20	0	0	0	0	0	0	0	20	20	0	0	1	1	0	0	0	0	0	0	0.9	13	0	2	0	0	0	0	0	0	0	0	0	32	pulmonary TB	0
31	52	1	14	0	0	0	1	0	0	0	0	1	1	30	0	0	0	0	0	0	1	30	15	0	1	0	1	0	0	0	0	0	1	1.4	39	1	2	0	0	0	0	0	0	0	0	0	32	tuberculous meningitis	0
32	50	1	0.17	1	0	0	1	0	0	1	0	0	1	240	0	1	0	0	0	0	0	3	90	1	1	0	0	0	0	0	1	0	1	4.7	6	0	2	0	0	0	0	0	0	0	0	1	24	pleural TB	0
33	58	1	0.17	1	0	0	1	0	1	0	0	1	1	30	0	1	0	0	0	0	0	3	30	1	0	1	1	0	0	0	0	0	0	5	ND	1	2	0	0	0	0	0	0	0	0	1	20	pulmonary TB, with pericardium TB，	0
34	39	1	3	0	0	0	1	0	0	0	0	0	1	180	1	0	0	0	1	0	1	30	20	0	0	1	1	0	0	0	0	1	1	67	97	1	2	1	0	0	0	0	0	0	0	0	40	pulmonary TB	1
35	47	1	7	0	0	1	1	0	0	0	0	0	0	ND	0	0	0	0	1	0	0	10	10	0	1	0	1	0	0	0	0	0	0	2.3	54	1	2	1	1	0	0	0	1	0	0	0	36	pulmonary TB	0
36	59	1	2.42	0	0	0	1	0	0	0	0	0	1	20	0	0	0	0	0	0	0	10	10	0	0	1	1	0	0	0	1	0	0	4.5	1	1	2	1	0	0	0	0	0	0	0	0	40	pulmonary TB	0
37	49	1	1	1	0	0	1	0	0	0	0	0	0	ND	0	1	0	0	0	0	0	10	6	0	0	1	1	0	0	0	0	0	1	23	ND	1	2	0	0	0	0	0	0	0	0	0	68	pleural TB	0
38	40	1	5	0	0	0	1	0	0	0	0	0	0	4	0	0	0	0	0	0	0	4	18	0	1	0	0	0	0	0	1	0	1	45	17	ND	3	1	0	0	0	0	0	0	0	0	64	pleural TB	1
39	55	1	0.5	1	0	1	1	0	0	0	0	0	0	ND	0	0	0	0	0	0	0	1	8	0	1	0	1	0	0	0	1	1	0	7.4	ND	1	2	0	0	0	0	0	0	0	0	0	46	pulmonary TB	0
40	58	1	10	0	0	1	1	0	1	0	0	0	0	ND	1	1	0	0	0	0	0	10	10	0	0	1	0	0	0	0	0	0	1	8.9	18	1	3	0	0	0	0	0	0	0	0	0	12	pulmonary TB, with pleural TB	0
41	46	1	0.12	1	0	0	0	0	1	0	0	1	0	5	0	0	0	0	0	1	0	5	5	0	0	1	0	0	1	0	0	0	0	144	30	1	2	0	0	0	0	0	0	0	0	0	15	miliary TB,with urinary tract TB	1
42	40	1	16	0	1	0	0	0	0	0	0	1	1	37	0	0	0	0	0	0	0	7	30	1	0	1	1	0	0	0	0	0	1	243	115	1	2	0	1	0	0	1	0	1	1	1	6	pulmonary and intestinal TB	1
43	67	2	0.75	1	0	1	1	0	0	0	0	0	0	7	0	0	0	0	0	0	0	12	13	0	0	1	1	0	0	0	0	0	0	73	79	1	2	1	1	0	0	0	1	1	1	0	3	pulmonary TB	0
44	28	1	1	1	0	0	0	0	0	0	0	0	1	15	1	1	0	0	0	0	0	14	4	0	1	0	1	0	0	1	1	0	1	142	58	1	2	0	0	0	0	0	0	0	0	0	12	pulmonary TB, with pleural TB	1
45	25	1	0.33	1	0	0	0	0	1	0	0	0	0	10	1	0	0	0	0	0	0	10	17	0	1	0	1	0	0	1	0	0	0	58	13	0	2	0	0	0	0	0	0	0	0	0	16	pulmonary TB	1
46	33	1	10	0	0	0	0	0	1	0	0	1	0	10	1	1	0	1	0	0	1	30	30	1	0	1	0	0	1	0	0	0	0	47	18	ND	2	1	0	0	0	0	0	0	0	0	20	miliary TB	1
47	51	1	14	0	0	0	0	0	0	0	0	1	1	20	0	0	0	1	0	0	0	3	34	1	1	0	1	0	0	0	1	0	0	6.3	17	ND	2	0	0	0	0	0	0	0	0	1	14	tuberculous meningitis	1
48	50	1	12	0	0	1	1	0	0	0	0	1	1	90	0	1	0	0	0	0	1	90	15	0	0	1	1	0	0	1	0	0	1	68	ND	ND	3	0	1	1	0	0	0	1	1	1	2	tuberculous meningitis,pulmonary TB	1
	45.1		5.4	17	9	12	17	3	29	2	1	19	24		22	14	5	6	5	3	14	24.7292	25.9167	12	16	28	33	3	8	10	20	5	15					12	11	4	2	2	4	9	9	13	33.4		26
		1 male		1:yes																																													1:bacteriological confirmation
		2 female		0:no																																	HR(L)ZE-1												0:clinical dignosis
																																					HR(L)Emfx(Lfx)-2
																																					HR(L)E-3
[truncated: 1 more columns]
